# Supplementary material for: Distinguishing features of long COVID identified through immune profiling
Source: Nature. 2023 Sep 25;623(7985):139–48. doi: 10.1038/s41586-023-06651-y (PMC10620090; doi:10.1038/s41586-023-06651-y)
Supplement: Supplementary file 2 — Antibody clones and dilutions used for flow cytometry analysis. Excel file containing a list of antibodies used in flow cytometry analysis. [file 41586_2023_6651_MOESM2_ESM.xlsx]

## Sheet: 工作表1
Marker	Clone	Fluorophore	Dilution Ratio	Brand	Catalog Number
HLA-DR	G46-6	BB515	1:400	BD	564516
CD16	3G8	BV785	1:100	Biolegend	302046
CD14	HCD14	PE-Cy7	1:300	Biolegend	325618
CD3	UCHT1	BV605	1:300	Biolegend	300460
CD56	HCD56	PE-D594	1:300	Biolegend	318348
CD19	SJ25C1	BV711	1:300	BD	563036
CD1c	L161	AF647	1:150	Biolegend	331510
CD141	M80	Biotin(AF700)	1:150	Biolegend	344108
CD304	12C2	PE	1:300	Biolegend	354504
CD11b	ICRF44	APCFire750	1:100	Biolegend	301352
CD66b	G10F5	PerCP/Cy5.5	1:200	BD	562254
CD15	SSEA-1	BV421	1:200	Biolegend	323040
CD4	SK3	BV785	1:200	Biolegend	344642
CD8	SK1	APCFire750	1:200	Biolegend	344746
CCR7	G043H7	BV421	1:50	Biolegend	353208
CD45RA	HI100	AF700	1:200	Biolegend	304120
CD25	BC96	PE-CF594	1:200	BD	562403
PD1	EH12.2H7	PE	1:200	Biolegend	329906
TIM3	F38-2E2	APC	1:50	Biolegend	345012
CD38	HIT2	BV711	1:200	Biolegend	303528
CXCR5	RF8B2	BB700	1:50	BD	566469
CD127	HIL-7R-M21	PE-Cy7	1:50	BD	560822
CD19	SJ25C1	BV785	1:300	Biolegend	363028
CD138	MI15	BV421	1:300	Biolegend	356516
CD20	2H7	AF700	1:200	Biolegend	302322
CD27	M-T271	AF647	1:350	Biolegend	356434
IgD	IA6-2	PE/Dazzle594	1:400	Biolegend	348240
CD183/CXCR3	1C6/CXCR3	BB700	1:100	BD	566532
CD86	IT2.2	PE-Cy7	1:100	Biolegend	305422
CD180	MHR73-11	PE	1:150	Biolegend	312906
IgM	MHM-88	APC/Fire750	1:250	Biolegend	314546
CD24	ML5	BV605	1:200	Biolegend	311124
CD8	SK1	BV711	1:150	Biolegend	344734
IL17a	N49-653	BV421	1:100	BD	562933
TNFa	MAb11	AF700	1:100	Biolegend	502928
IL-2	5344.11	PE	1:50	BD	340450
GranzymeB	GB11	FITC	1:200	Biolegend	515403
IL4	8D4-8	A647	1:100	Biolegend	500818
IL-6	MQ2-13A5	PE-Cy7	1:50	Biolegend	501120
IFNy	4S.B3	APCFire750	1:60	Biolegend	502530
Strepavidin		AF700	1:600	Invitrogen	S21383
