# Supplementary material for: Distinguishing features of long COVID identified through immune profiling
Source: Nature. 2023 Sep 25;623(7985):139–48. doi: 10.1038/s41586-023-06651-y (PMC10620090; doi:10.1038/s41586-023-06651-y)
Supplement: Supplementary file 3 — Viral antigens included in REAP analysis. Excel file containing a list of viral antigens used in REAP analysis. [file 41586_2023_6651_MOESM3_ESM.xlsx]

## Sheet: Sheet1
Virus	Antigen	Strain notes
Adenovirus 11	Fiber	Human adenovirus B serotype 11 (strain BC34) (HAdV-11) (Human adenovirus 11A (strain BC34))
Adenovirus 15	Fiber	Human adenovirus D serotype 15 (HAdV-15) (Human adenovirus 15)
Adenovirus 3	Fiber	Human adenovirus B serotype 3 (HAdV-3) (Human adenovirus 3)
Adenovirus 31	Fiber	Human adenovirus A serotype 31 (HAdV-31) (Human adenovirus 31)
Adenovirus 4	Fiber	Human adenovirus E serotype 4 (HAdV-4) (Human adenovirus 4)
Adenovirus 40	Fiber	Human adenovirus F serotype 40 (HAdV-40) (Human adenovirus 40)
Adenovirus 41	Fiber	Human adenovirus F serotype 41 (HAdV-41) (Human adenovirus 41)
Adenovirus 7	Fiber	Human adenovirus B serotype 7 (HAdV-7) (Human adenovirus 7)
BK virus type 1	VP1	BK polyomavirus (strain AS) (BKPyV)
Bocavirus 1	VP3	Primate bocaparvovirus 1 (strain Human bocavirus 1 type 1) (HBoV1) (Human bocavirus type 1)
Chikungunya virus	spike E2	Chikungunya virus (strain S27-African prototype) (CHIKV)
Cowpox	C4L	Cowpox virus (strain GRI-90 / Grishak) (CPV)
Coxsackie virus A16	VP1	Coxsackievirus A16 (strain G-10)
Coxsackie virus B1	VP1	Coxsackievirus B1 (strain Japan)
Coxsackie virus B2	VP1	Coxsackievirus B2 (strain Ohio-1)
Coxsackie virus B3	VP1	Coxsackievirus B3 (strain Nancy)
Coxsackie virus B4	VP1	Coxsackievirus B4 (strain E2)
Coxsackie virus B5	VP1	Coxsackievirus B5 (strain Peterborough / 1954/UK/85)
Coxsackie virus B6	VP1	Coxsackievirus B6 (strain Schmitt)
Crimean-Congo hemorrhagic fever (CCHF)	gN	Crimean-Congo hemorrhagic fever virus (strain Nigeria/IbAr10200/1970) (CCHFV)
Dengue Fever 1	envelope protein E	US/DB274/2020
Dengue Fever 2	envelope protein E	Stanford10/2020
Dengue Fever 3	envelope protein E	19XN27399
Dengue Fever 4	envelope protein E	21XN04403 D4
Easter Equine Encephalitus (EEE)	spike E2	Eastern equine encephalitis virus (strain Florida 91-469) (EEEV) (Eastern equine encephalomyelitis virus)
Ebola virus	GP1	Zaire ebolavirus (strain Mayinga-76) (ZEBOV) (Zaire Ebola virus)
Ebola virus	GP2	Zaire ebolavirus (strain Mayinga-76) (ZEBOV) (Zaire Ebola virus)
Echovirus 11	VP1	Echovirus 11 (strain Gregory)
Echovirus 6	VP1	Echovirus 6 (strain Charles)
Echovirus 9	VP1	Echovirus 9 (strain Hill)
Enterovirus A71	VP1	Human enterovirus 71 (strain USA/BrCr/1970) (EV71) (EV-71)
Enterovirus D68	VP1	Human enterovirus D68 (EV68) (EV-68)
ERVK13_1
ERVK18
ERVK24
ERVK7
Hantaan virus	Gn	Hantaan virus (strain 76-118) (Korean hemorrhagic fever virus)
Hantaan virus	Gc	Hantaan virus (strain 76-118) (Korean hemorrhagic fever virus)
Hendra	Fusion glyco protein	Hendra virus (isolate Horse/Autralia/Hendra/1994)
Hepatitis A	VP1	Human hepatitis A virus genotype IB (isolate HM175) (HHAV) (Human hepatitis A virus (isolate Human/Australia/HM175/1976))
Hepatitis B - genotype A2	Large envelope protein_epitope 1	Hepatitis B virus genotype A2 (isolate Japan/11D11HCCW/1998) (HBV-A)
Hepatitis B - genotype A2	Capsid	Hepatitis B virus genotype A2 (isolate Japan/11D11HCCW/1998) (HBV-A)
Hepatitis B - genotype A2	Core	Hepatitis B virus genotype A2 (isolate Japan/11D11HCCW/1998) (HBV-A)
Hepatitis B - genotype D	Large envelope protein_epitope 1	Hepatitis B virus genotype D subtype ayw (isolate Australia/AustKW/1991) (HBV-D)
Hepatitis B - genotype D	Capsid	Hepatitis B virus genotype D subtype ayw (isolate Australia/AustKW/1991) (HBV-D)
Hepatitis B - genotype D	Core	Hepatitis B virus genotype D subtype ayw (isolate Australia/AustKW/1991) (HBV-D)
Hepatitis C genotype 1a	E1	Hepatitis C virus genotype 1a (isolate H77) (HCV)
Hepatitis C genotype 1a	E2	Hepatitis C virus genotype 1a (isolate H77) (HCV)
Hepatitis C genotype 1b	E1	Hepatitis C virus genotype 1b (isolate Japanese) (HCV)
Hepatitis C genotype 1b	E2	Hepatitis C virus genotype 1b (isolate Japanese) (HCV)
Hepatitis D	Large delta antigen	Hepatitis delta virus genotype I (isolate Italian) (HDV)
HHV1 (HSV1)	gG1	Human herpesvirus 1 (strain 17) (HHV-1) (Human herpes simplex virus 1)
HHV1 (HSV1)	gD	Human herpesvirus 1 (strain 17) (HHV-1) (Human herpes simplex virus 1)
HHV1 (HSV1)	gL	Human herpesvirus 1 (strain 17) (HHV-1) (Human herpes simplex virus 1)
HHV2 (HSV2)	gD2	Human herpesvirus 2 (strain 333) (HHV-2) (Human herpes simplex virus 2)
HHV3 (VZV)	gE	Varicella-zoster virus (strain Dumas) (HHV-3) (Human herpesvirus 3)
HHV4 (EBV)	Triplex Capsid Protein 1	Epstein-Barr virus (strain B95-8) (HHV-4) (Human herpesvirus 4)
HHV4 (EBV)	vIL-10	Epstein-Barr virus (strain B95-8) (HHV-4) (Human herpesvirus 4)
HHV4 (EBV)	gp42	Epstein-Barr virus (strain B95-8) (HHV-4) (Human herpesvirus 4)
HHV4 (EBV)	p18	Epstein-Barr virus (strain B95-8) (HHV-4) (Human herpesvirus 4)
HHV4 (EBV)	p23	Epstein-Barr virus (strain B95-8) (HHV-4) (Human herpesvirus 4)
HHV5 (CMV)	gL	Human cytomegalovirus (strain AD169) (HHV-5) (Human herpesvirus 5)
HHV6A	Glycoprotein Q1	Human herpesvirus 6A (strain Uganda-1102) (HHV-6 variant A) (Human B lymphotropic virus)
HHV7	Glycoprotein L	Human herpesvirus 7 (strain JI) (HHV-7) (Human T lymphotropic virus)
HHV8 (KSHV)	Triplex Capsid Protein	Human herpesvirus 8 type P (isolate GK18) (HHV-8) (Kaposi's sarcoma-associated herpesvirus)
HHV8 (KSHV)	gL	Human herpesvirus 8 type P (isolate GK18) (HHV-8) (Kaposi's sarcoma-associated herpesvirus)
HIV	p24/capsid	Human immunodeficiency virus type 1 group M subtype B (isolate WMJ22) (HIV-1)
HIV	gp120/env	Human immunodeficiency virus type 1 group M subtype B (isolate WMJ22) (HIV-1)
HIV clade A	gp120/env	F8SX30
HIV clade AC	gp120/env	D7S0Z5
HIV clade B	gp120/env	Q5G5V1
HIV clade B	gp120/env	D5FN31
HIV clade C	gp120/env	C6G0D5
HIV clade C	gp120/env	C6FYC1
HIV clade C	gp120/env	A1EAI4
HIV clade CRF01	gp120/env	D7S2G1
HIV clade CRF01	gp120/env	D7S2J6
HIV clade CRF07	gp120/env	D7S1V6
HIV clade CRF07	gp120/env	A1EAH4
HIV clade G	gp120/env	D5FN35
HPV 1	L1
HPV 11	L2
HPV 16	L1
HPV 16	L2
HPV 18	L1
HPV 18	L2
HPV 2	L1
HPV 22	L1
HPV 31	L1
HPV 33	L1
HPV 35	L1
HPV 39	L1
HPV 4	L1
HPV 45	L1
HPV 51	L1
HPV 52	L1
HPV 56	L1
HPV 58	L1
HPV 6	L1
HPV 6	L2
HPV 66	L1
HPV 68	L1
HPV 7	L1
HTLV 1	gp62/env	Human T-cell leukemia virus 1 (strain Japan ATK-1 subtype A) (HTLV-1)
HTLV 2	gp62/env	Human T-cell leukemia virus 2 (HTLV-2)
Influenza A virus H1N1	HA	Influenza A virus (strain swl A/California/04/2009 H1N1)
Influenza A virus H1N1	NA	Influenza A virus (strain swl A/California/04/2009 H1N1)
Influenza A virus H1N1	HA	A/Connecticut/04/2018
Influenza A virus H1N1	NA	A/Connecticut/04/2018
Influenza A virus H1N1	HA	A/Connecticut/23/2019
Influenza A virus H1N1	HA	A/Connecticut/44/2019
Influenza A virus H1N1	NA	A/Connecticut/44/2019
Influenza A virus H3N2	HA	A/Connecticut/01/2018
Influenza A virus H3N2	NA	A/Connecticut/01/2018
Influenza A virus H3N2	HA	A/Connecticut/03/2019
Influenza A virus H3N2	NA	A/Connecticut/03/2019
Influenza A virus H3N2	HA	A/Connecticut/43/2019
Influenza A virus H3N2	NA	A/Connecticut/43/2019
Influenza A virus H5N1 genotype C	HA	Influenza A virus (strain A/Duck/Hong Kong/2986.1/2000 H5N1 genotype C)
Influenza A virus H5N1 genotype C	NA	Influenza A virus (strain A/Duck/Hong Kong/2986.1/2000 H5N1 genotype C)
Influenza A virus H5N1 genotype Gs/Gd	HA	Influenza A virus (strain A/Hong Kong/156/1997 H5N1 genotype Gs/Gd)
Influenza A virus H5N1 genotype Gs/Gd	NA	Influenza A virus (strain A/Hong Kong/156/1997 H5N1 genotype Gs/Gd)
Influenza A virus H5N8	HA	Influenza A virus (strain A/Turkey/Ireland/1378/1983 H5N8)
Influenza A virus H5N8	NA	Influenza A virus (strain A/Turkey/Ireland/1378/1983 H5N8)
Influenza A virus H5N8	HA	A/Mute Swan/China/Shandong1/2021
Influenza A virus H5N8	NA	A/Mute Swan/China/Shandong1/2021
Influenza A virus H7N7	HA	Influenza A virus (strain A/Chicken/Weybridge H7N7) (Influenza A virus (strain A/FPV/Weybridge H7N7))
Influenza A virus H7N7	NA	Influenza A virus (strain A/Chicken/Weybridge H7N7) (Influenza A virus (strain A/FPV/Weybridge H7N7))
Influenza A virus H7N7	HA	A/duck/Mongolia/6/2019
Influenza A virus H7N7	NA	A/duck/Mongolia/6/2019
Influenza B virus	HA	Influenza B virus (strain B/Beijing/1/1987)
Influenza B virus	NA	Influenza B virus (strain B/Beijing/1/1987)
Influenza B virus	HA	B/Connecticut/01/2018
Influenza B virus	NA	B/Connecticut/01/2018
Influenza B virus	HA	B/Connecticut/01/2020
JC virus	VP1	JC polyomavirus (JCPyV) (JCV)
Junin virus	G1	Junin mammarenavirus (JUNV) (Junn mammarenavirus)
Junin virus	G2	Junin mammarenavirus (JUNV) (Junn mammarenavirus)
Lassa fever	G1	Lassa virus (strain GA391) (LASV)
Lassa fever	G2	Lassa virus (strain GA391) (LASV)
LCMV	GP1	201102714
LCMV armstrong	GP1	Lymphocytic choriomeningitis virus (strain Armstrong) (LCMV)
Marburg virus	GP1	Lake Victoria marburgvirus (strain Angola/2005) (MARV)
Marburg virus	GP2	Lake Victoria marburgvirus (strain Angola/2005) (MARV)
Measles	H	Measles virus (strain Edmonston) (MeV) (Subacute sclerose panencephalitis virus)
Measles	Fusion protein	Measles virus (strain Edmonston) (MeV) (Subacute sclerose panencephalitis virus)
Merkel cell polyomavirus	VP2
Metapneumovirus	F1	Human metapneumovirus (strain CAN97-83) (HMPV)
Metapneumovirus	G	Human metapneumovirus (strain CAN97-83) (HMPV)
Molluscum contagiousum virus	MC084	Molluscum contagiosum virus subtype 1 (MOCV) (MCVI)
Molluscum contagiousum virus	MC133	Molluscum contagiosum virus subtype 1 (MOCV) (MCVI)
Molluscum contagiousum virus	MC053	Molluscum contagiosum virus subtype 1 (MOCV) (MCVI)
Molluscum contagiousum virus	MC054	Molluscum contagiosum virus subtype 1 (MOCV) (MCVI)
Monkeypox virus	F13 envelope protein
Mumps	HN	Mumps virus (strain Miyahara vaccine) (MuV)
Mumps	Fusion protein	Mumps virus (strain Miyahara vaccine) (MuV)
Mumps	HN	Mumps virus (strain Jeryl-Lynn) (MuV)
Mumps	Fusion protein	Mumps virus (strain Jeryl-Lynn) (MuV)
Nipah	Glycoprotein G	Nipah virus
Nipah	Fusion protein	Nipah virus
Norovirus GI.3[P3]	VP1	CS0048
Norovirus GII.2	VP1	Hu/US/2019/GII.2[P16]/CA-RGDS-1097
Norovirus GII.3	VP1	Hu/US/2019/GII.3[P12]/CA-RGDS-1098
Norovirus GII.4	VP1	Norovirus Hu/GII.4/Sydney/NSW0514/2012/AU
Norovirus GII.4[P16]	VP1	Davidson0138 (GII.4 Sydney)
Parainfluenza type 1	Fusion protein	Human parainfluenza 1 virus (strain C39) (HPIV-1)
Parainfluenza type 1	HN	Human parainfluenza 1 virus (strain Washington/1957) (HPIV-1)
Parainfluenza type 1	HN	2019AZ
Parainfluenza type 2	Fusion protein	Human parainfluenza 2 virus (strain Toshiba) (HPIV-2)
Parainfluenza type 2	HN	Human parainfluenza 2 virus (strain Toshiba) (HPIV-2)
Parainfluenza type 3	Fusion protein	Human parainfluenza 3 virus (strain Wash/47885/57) (HPIV-3) (Human parainfluenza 3 virus (strain NIH 47885))
Parainfluenza type 3	HN	Human parainfluenza 3 virus (strain Wash/47885/57) (HPIV-3) (Human parainfluenza 3 virus (strain NIH 47885))
Parainfluenza type 3	HN	HPIV3/Seattle/USA/SC9475/2019
Parainfluenza type 4	HN	Human parainfluenza 4a virus (strain Toshiba) (HPIV-4a)
Parainfluenza type 4	HN	2019_0337
Parvovirus B19	VP2	Human parvovirus B19 (strain HV) (HPV B19)
Poliovirus Type 1	VP1	Poliovirus type 1 (strain Mahoney)
Poliovirus Type 1	VP2	Poliovirus type 1 (strain Mahoney)
Powassan virus	envelope protein E	Tick-borne powassan virus (strain LB) (POWV) (Powassan virus)
Puumala orthohantavirus	Gn	Puumala virus (strain Sotkamo/V-2969/81)
Puumala orthohantavirus	Gc	Puumala virus (strain Sotkamo/V-2969/81)
Rabies	Glycoprotein	Rabies virus (strain Pasteur vaccins / PV) (RABV)
Ross River virus (T48)	spike E2	Ross river virus (strain T48) (RRV)
Rotavirus A (G12P[8])	VP8	Rotavirus A human/Vanderbilt/VU08-09-39/2008/G12P[8]
Rotavirus A (G1P1A[8])	VP8	Rotavirus A (strain RVA/Human/United States/Wa/1974/G1P1A[8]) (RV-A)
RSV-A2	F1	Human respiratory syncytial virus A (strain A2)
RSV-A2	F1	Human respiratory syncytial virus A (strain A2)
RSV-B1	F1	Human respiratory syncytial virus B (strain B1)
RSV-B1	F1	Human respiratory syncytial virus B (strain B1)
Rubella	Spike E1	Rubella 27/3
Rubella	Spike E2	Rubella 27/3
SARS-CoV2	S1 RBD	Alpha
SARS-CoV2	S1 RBD	Beta
SARS-CoV2	S1 RBD	Delta
SARS-CoV2	S1 RBD	Gamma
SARS-CoV2	S1 RBD	Epsilon
SARS-CoV2	S1 RBD	Omicron
Seoul virus	Gn	Seoul virus (strain SR-11) (Sapporo rat virus)
Seoul virus	Gc	Seoul virus (strain SR-11) (Sapporo rat virus)
SFTSV	gC ectodomain
Sin Nombre Virus (Hantavirus)	Gn
Sin Nombre Virus (Hantavirus)	Gc
Tick-borne Encephalitis Virus (TBEV)	Envelope E	Tick-borne encephalitis virus (strain Hypr) (TBEV)
Toxoplasma Gondii	P30
Venezuelan Equine Encephalitis (VEE)	spike E2	Venezuelan equine encephalitis virus (strain 3880) (VEEV)
Vesicular Stomatitis Virus	Glycoprotein	Vesicular stomatitis Indiana virus (strain San Juan) (VSIV)
West Nile	envelope protein E	West Nile virus (strain NY-99) (WNV) (West Nile virus (strain NY-1999))
Western Equine Encephalitis (WEE)	spike E2	Western equine encephalitis virus (WEEV)
Yellow Fever	envelope protein E	Yellow fever virus (strain 17D vaccine) (YFV)
Zika Virus	envelope protein E	Zika virus (isolate ZIKV/Human/French Polynesia/10087PF/2013) (ZIKV)
Zika Virus	envelope protein E	16288
229E	Spike 1
NL63	Spike 1
NL63	S1 RBD
