# Supplementary material for: Distinguishing features of long COVID identified through immune profiling
Source: Nature. 2023 Sep 25;623(7985):139–48. doi: 10.1038/s41586-023-06651-y (PMC10620090; doi:10.1038/s41586-023-06651-y)
Supplement: Supplementary file 4 — MY-LC clinical and immunological data. Excel file containing various immunological and clinical data used for analyses throughout the manuscript. [file 41586_2023_6651_MOESM4_ESM.xlsx]

## Sheet: Sheet1
x0_LC_ID	x0_Censor_Complete	x0_Censor_Cohort_ID	x0_Patient_Cluster_Label	x0_Patient_Cluster	x0_Censor_Oral_Steroid	x0_Censor_Pit_Adre_Dysfunction	x0_Censor_Pregnancy	x0_Censor_Active_Chemotherapy	x0_Censor_Active_Malignancy	x0_Censor_Autoimmune_Pre_Exist	x0_Censor_Immuno_Supress_Med	x0_Censor_IVIG	x0_Censor_Thyroid	x0_Sample_Time_Min	x0_Demographics_Age	x0_Demographics_Sex	x0_Demographics_BMI	x0_Demographics_Race	x0_Demographics_Hispanic	x0_Acute_COVID19_DFSO	x0_Acute_COVID19_Hosp	x0_Acute_COVID19_Diagnostic_pcr_test	x0_Acute_COVID19_Diagnostic_pcr_result	x0_Acute_COVID19_Diagnostic_antib_test	x0_Acute_COVID19_Diagnostic_antib_result	x0_Acute_COVID19_Diagnostic_At_least_one_pos	x0_Acute_COVID19_Diagnostic_No_pos	x0_Acute_COVID19_Diagnostic_No_Test	x0_Vac_Status_First	x0_Vac_Status_Second	x0_Vac_Status_Third	x0_Vac_Num_at_Draw	x0_Med_History_Autoimmune	x0_PMH_Lab_TSH	x0_PMH_Lab_Hb	x0_PMH_htn	x0_PMH_diabetes	x0_PMH_kidney	x0_PMH_liver	x0_PMH_asthma	x0_PMH_copd	x0_PMH_otherlung	x0_PMH_stroke	x0_PMH_sci	x0_PMH_neuro	x0_PMH_obesity	x0_PMH_immuno	x0_PMH_cancer	x0_PMH_anxiety
LC.MS.0001	0	3	LC.MS.0001	4	0	0	0	0	0	1	0	0	0	560	51	1	30.9	White	0	394	0	1	1	1	1	1	0	0	1	1	NaN;	2	1	1.8026	16.4	0	0	0	0	0	0	0	0	0	0	0	0	0	0
LC.MS.0002	0	3	LC.MS.0002	3	1	0	0	0	0	0	0	0	1	620	62	2	31.9	White	0	404	0	1	1	1	1	1	0	0	1	1	NaN;	2	1	NaN;	14.4	0	0	0	0	2	0	0	0	0	0	0	0	2	0
LC.MS.0003	0	3	LC.MS.0003	3	0	0	0	0	0	0	0	0	1	680	58	2	23.2	White	0	409	0	1	1	1	1	1	0	0	1	1	NaN;	2	1	2.9061	12.6	0	0	0	0	0	0	0	0	0	0	0	0	0	0
LC.MS.0004	0	3	LC.MS.0004	4	0	0	0	0	0	0	0	0	0	740	68	2	23.8	White	0	394	0	1	0	1	0	0	1	0	1	0	NaN;	1	0	1.11	NaN;	0	0	0	0	1	0	0	0	0	0	0	0	0	0
LC.MS.0005	0	3	LC.MS.0005	4	0	0	0	0	0	0	0	0	0	620	58	2	22.7	White	0	364	0	0	NaN;	1	1	1	0	0	1	1	NaN;	2	0	NaN;	13.1	0	0	0	0	0	0	0	0	0	0	0	0	0	0
LC.MS.0006	0	3	LC.MS.0006	4	0	0	0	0	0	0	0	0	1	680	50	2	29	White	0	410	0	0	NaN;	1	1	1	0	0	1	1	NaN;	2	1	NaN;	NaN;	0	0	0	0	0	0	0	0	0	0	0	0	0	0
LC.MS.0007	0	3	LC.MS.0007	3	0	0	0	0	0	0	0	0	0	740	30	2	20	White	0	370	0	1	1	1	1	1	0	0	1	1	NaN;	2	0	1.12	11.5	0	0	0	0	0	0	0	0	0	0	0	0	0	0
LC.MS.0008	0	3	LC.MS.0008	3	0	0	0	0	0	0	0	0	0	560	48	1	28.4	White	0	418	0	1	1	1	1	1	0	0	1	1	NaN;	2	0	1.16	13.9	0	0	0	0	0	0	0	0	0	0	0	0	0	0
LC.MS.0009	0	3	LC.MS.0009	3	0	0	0	0	0	1	0	0	1	740	72	2	27.5	White	0	436	0	1	1	1	1	1	0	0	1	1	NaN;	2	1	1.6904	11.5	0	0	0	0	0	0	0	0	0	0	0	0	0	0
LC.MS.0010	0	3	LC.MS.0010	4	0	0	0	0	0	0	0	0	0	680	33	1	32.9	White	0	403	0	0	NaN;	1	1	1	0	0	1	1	NaN;	2	0	NaN;	14.2	1	0	0	0	0	0	0	0	0	0	0	0	0	0
LC.MS.0011	0	3	LC.MS.0011	3	0	0	0	0	0	0	0	0	0	620	57	2	26.6	White	0	407	0	1	0	1	0	0	1	0	1	1	NaN;	2	0	2.66	13.6	1	1	0	0	1	0	0	0	0	0	0	0	0	0
LC.MS.0012	0	3	LC.MS.0012	3	0	1	0	0	0	0	0	0	0	560	56	2	23.3	White	0	411	0	1	0	1	1	1	0	0	0	0	NaN;	0	0	NaN;	14.9	0	0	0	0	0	0	0	0	0	0	0	0	0	0
LC.MS.0013	0	3	LC.MS.0013	3	0	0	0	0	0	0	0	0	0	620	48	2	26.9	White	0	402	0	0	NaN;	1	0	0	1	0	1	1	NaN;	2	0	NaN;	13.7	0	0	0	0	0	0	0	0	0	0	0	0	0	0
LC.MS.0014	0	3	LC.MS.0014	3	0	0	0	0	0	1	1	0	0	680	33	2	34.9	White	0	318	0	1	1	1	1	1	0	0	1	1	NaN;	2	1	NaN;	13.1	0	0	0	0	1	0	0	0	0	0	1	0	0	0
LC.MS.0015	0	3	LC.MS.0015	5	0	0	0	0	0	0	0	0	0	740	45	1	26.9	White	0	415	0	1	0	1	0	0	1	0	0	0	NaN;	0	0	NaN;	NaN;	0	0	0	0	0	0	0	0	0	0	0	0	0	0
LC.MS.0016	0	3	LC.MS.0016	NaN	0	0	0	0	0	0	0	0	0	580	42	2	19.1	White	0	392	0	1	1	1	1	1	0	0	0	0	NaN;	0	0	NaN;	12.4	0	0	0	0	0	0	0	0	0	0	0	0	0	0
LC.MS.0017	0	3	LC.MS.0017	4	0	0	0	0	0	0	0	0	0	620	44	2	19.4	White	0	422	0	1	1	1	1	1	0	0	0	0	NaN;	0	0	NaN;	13.4	0	0	0	0	0	0	0	0	0	0	0	0	0	2
LC.MS.0018	0	3	LC.MS.0018	3	0	0	0	0	0	0	0	0	0	680	59	2	28.1	White	0	412	0	1	0	1	0	0	1	0	1	0	NaN;	1	0	NaN;	14.2	0	0	0	0	0	0	0	0	0	0	0	0	0	0
LC.MS.0019	0	3	LC.MS.0019	4	0	0	0	0	0	1	0	0	0	790	41	2	44.8	White	0	486	0	1	0	1	1	1	0	0	1	1	NaN;	2	1	NaN;	NaN;	0	0	0	0	2	0	0	0	0	0	2	0	0	2
LC.MS.0020	0	3	LC.MS.0020	3	0	0	0	0	0	0	0	0	0	580	49	2	23.9	Unknown	0	424	0	0	NaN;	1	1	1	0	0	1	1	NaN;	2	0	1.0547	12.8	0	0	0	0	0	0	0	0	0	0	0	0	0	0
LC.MS.0021	0	3	LC.MS.0021	3	0	0	0	0	0	0	0	0	0	620	43	2	23.4	White	0	408	0	0	NaN;	1	0	0	1	0	1	1	NaN;	2	0	1.9649	14.3	0	0	0	0	0	0	0	0	0	0	0	0	0	1
LC.MS.0022	0	3	LC.MS.0022	4	0	0	0	0	0	0	0	0	0	680	69	1	33.6	White	0	314	0	0	NaN;	0	NaN;	0	0	1	0	0	NaN;	0	0	1.6667	16.4	1	0	0	0	0	0	0	0	0	0	0	0	1	0
LC.MS.0023	0	3	LC.MS.0023	4	0	0	0	0	0	0	0	0	0	740	37	2	30.7	Black	0	420	0	1	0	1	1	1	0	0	1	0	NaN;	1	0	NaN;	NaN;	0	0	0	0	0	0	0	0	0	0	0	0	0	0
LC.MS.0024	0	3	LC.MS.0024	4	0	0	0	0	0	0	0	0	1	560	37	2	16.5	White	0	434	0	1	0	1	0	0	1	0	1	1	NaN;	2	1	3.84	13.5	0	0	0	0	0	0	0	0	0	0	0	0	0	0
LC.MS.0025	0	3	LC.MS.0025	5	0	0	0	0	0	0	0	0	0	620	33	2	29.2	White	1	425	0	1	1	1	1	1	0	0	0	0	NaN;	0	0	NaN;	10.2	2	1	0	0	0	0	0	0	1	0	0	0	0	1
LC.MS.0026	0	3	LC.MS.0026	3	0	0	0	0	0	0	0	0	0	700	36	2	27.3	White	0	433	0	1	0	1	1	1	0	0	1	1	NaN;	2	0	NaN;	13.2	0	0	0	0	1	0	0	0	0	0	0	0	0	0
LC.MS.0027	0	3	LC.MS.0027	4	0	0	0	0	0	0	0	0	0	560	57	1	22.1	Unknown	0	417	0	0	NaN;	1	1	1	0	0	1	1	NaN;	2	0	NaN;	15.1	0	0	0	0	0	0	0	0	0	0	0	0	0	0
LC.MS.0028	0	3	LC.MS.0028	3	0	0	0	0	0	0	0	0	0	620	61	2	18.5	White	0	422	0	1	0	1	0	0	1	0	1	1	NaN;	2	0	1.64	14	0	0	0	0	0	0	0	0	0	0	0	0	0	0
LC.MS.0029	0	3	LC.MS.0029	5	0	0	0	0	0	0	0	0	0	680	29	2	18.8	Unknown	0	433	0	0	NaN;	1	0	0	1	0	1	0	NaN;	1	0	1.77	12.7	0	0	0	0	0	0	0	0	0	0	0	0	0	0
LC.MS.0030	0	3	LC.MS.0030	3	0	1	0	0	0	0	0	0	1	760	57	2	21.5	White	0	376	0	0	NaN;	1	1	1	0	0	1	1	NaN;	2	1	2.733	14.4	0	0	0	0	0	0	0	0	0	0	0	1	0	0
LC.MS.0031	0	3	LC.MS.0031	4	0	0	0	0	0	0	0	0	1	680	32	1	24.9	Other	0	391	0	1	0	1	0	0	1	0	1	1	NaN;	2	1	NaN;	15.1	0	0	0	0	0	0	0	0	0	0	0	0	0	0
LC.MS.0032	0	3	LC.MS.0032	5	0	0	0	0	0	0	0	0	0	740	60	2	18.8	White	0	370	1	1	0	1	0	0	1	0	1	1	NaN;	2	0	NaN;	11.2	0	0	0	0	0	0	0	1	0	0	0	0	0	0
LC.MS.0033	0	3	LC.MS.0033	4	0	0	0	0	0	0	0	0	0	620	51	2	20.9	White	0	439	0	1	1	1	0	1	0	0	1	1	NaN;	2	0	1.9	13.2	0	0	0	0	1	0	0	0	0	0	0	0	0	0
LC.MS.0034	0	3	LC.MS.0034	3	0	0	0	0	0	0	0	0	0	660	63	2	41.8	White	0	269	0	0	NaN;	1	1	1	0	0	1	0	NaN;	1	0	1.7	14.7	1	0	0	0	0	0	0	0	0	0	2	0	0	0
LC.MS.0035	0	3	LC.MS.0035	3	0	0	0	0	0	0	0	0	1	740	68	2	16.9	White	0	426	0	0	NaN;	1	1	1	0	0	0	0	NaN;	0	1	0.378	12.4	0	0	0	0	0	0	0	0	0	0	0	0	1	0
LC.MS.0036	0	3	LC.MS.0036	3	0	0	0	0	0	0	0	0	0	800	60	1	24.4	White	0	425	0	0	NaN;	1	1	1	0	0	1	1	NaN;	2	0	0.4312	14.1	0	0	0	0	0	0	0	0	0	0	0	0	0	0
LC.MS.0037	0	3	LC.MS.0037	3	0	0	0	0	0	0	0	0	0	560	40	1	21.1	White	0	267	0	1	1	1	1	1	0	0	1	1	NaN;	2	0	NaN;	17	0	0	0	0	0	0	0	0	0	0	0	0	0	0
LC.MS.0038	0	3	LC.MS.0038	3	0	0	0	0	0	0	0	0	0	620	79	2	25.8	White	0	434	0	0	NaN;	1	1	1	0	0	1	1	NaN;	2	0	1.6086	14	2	0	0	0	0	0	0	0	0	0	0	0	0	0
LC.MS.0039	0	3	LC.MS.0039	3	0	1	0	0	0	0	0	0	0	680	37	1	25.2	White	0	445	0	1	1	1	1	1	0	0	1	1	NaN;	2	0	NaN;	12.7	0	0	0	1	1	0	0	0	0	0	0	0	0	1
LC.MS.0040	0	3	LC.MS.0040	3	0	0	0	0	0	0	0	0	0	710	37	2	18.8	Black	0	341	0	1	0	1	0	0	1	0	1	1	NaN;	2	0	2.33	14.4	0	0	0	0	0	0	0	0	0	0	0	0	0	0
LC.MS.0041	0	3	LC.MS.0041	4	0	0	0	0	0	0	0	0	0	760	43	2	20.3	Asian	0	439	0	1	0	0	NaN;	0	1	0	1	1	NaN;	2	0	NaN;	13.8	0	0	0	0	1	0	0	0	0	0	0	0	0	0
LC.MS.0042	0	3	LC.MS.0042	4	0	0	0	0	0	0	0	0	0	640	50	1	32.4	White	0	438	0	1	0	1	1	1	0	0	0	0	NaN;	0	0	NaN;	14.5	2	0	0	0	2	1	0	0	0	0	1	0	0	0
LC.MS.0043	0	3	LC.MS.0043	3	0	0	0	0	0	0	0	0	0	660	47	1	29.8	Unknown	0	429	0	1	1	1	1	1	0	0	1	0	NaN;	1	0	2.029	17.7	0	0	0	0	1	0	0	0	0	0	0	0	0	0
LC.MS.0044	0	3	LC.MS.0044	4	0	1	0	0	0	0	0	0	0	710	39	2	21.8	Other	0	453	0	0	NaN;	1	0	0	1	0	1	0	NaN;	1	1	1.84	11.7	0	0	0	0	0	0	0	0	0	0	0	0	0	0
LC.MS.0045	0	3	LC.MS.0045	3	0	0	0	1	1	0	0	0	0	560	68	2	25.2	White	0	448	1	1	1	1	1	1	0	0	1	1	NaN;	2	0	2.54	13.1	0	0	0	0	0	0	0	0	0	0	0	0	2	1
LC.MS.0046	0	3	LC.MS.0046	5	0	0	0	0	0	0	0	0	0	600	51	2	30.6	White	0	441	1	1	1	1	1	1	0	0	0	0	NaN;	0	0	NaN;	14.1	0	0	0	0	0	0	0	0	0	0	0	0	0	0
LC.MS.0047	0	3	LC.MS.0047	4	0	0	0	0	0	0	0	0	0	620	26	1	19.4	White	0	416	0	0	NaN;	1	1	1	0	0	1	1	NaN;	2	0	2.13	17.5	0	0	0	0	0	0	0	0	0	0	0	0	0	1
LC.MS.0048	0	3	LC.MS.0048	3	0	0	0	0	0	0	0	0	0	680	27	2	19	White	1	434	0	0	NaN;	1	0	0	1	0	1	1	NaN;	2	0	NaN;	NaN;	0	0	0	0	1	0	0	0	0	0	0	0	0	1
LC.MS.0049	0	3	LC.MS.0049	3	0	0	0	0	0	0	0	0	0	760	28	2	19.8	White	0	419	0	1	1	1	1	1	0	0	1	1	NaN;	2	0	2.15	12.9	0	0	0	0	0	0	0	0	0	0	0	0	0	1
LC.MS.0050	0	3	LC.MS.0050	3	0	0	0	0	0	0	0	0	0	800	37	1	22.7	White	0	151	0	1	1	1	1	1	0	0	1	1	NaN;	2	0	1.5958	16.8	0	0	0	0	0	0	0	0	0	0	0	0	0	0
LC.MS.0051	0	3	LC.MS.0051	4	0	0	0	0	0	0	0	0	0	860	41	2	23.5	White	0	120	0	1	1	0	NaN;	1	0	0	1	1	NaN;	2	0	0.742	14.1	0	0	0	0	1	0	0	0	0	0	0	0	0	1
LC.MS.0052	0	3	LC.MS.0052	3	0	0	0	0	0	0	0	0	1	560	47	2	23.6	Asian	0	432	0	0	NaN;	1	1	1	0	0	1	0	NaN;	1	0	5.69	13.1	0	0	0	0	0	0	0	0	0	0	0	0	1	0
LC.MS.0053	0	3	LC.MS.0053	3	0	0	0	0	0	0	0	0	0	600	31	2	19.7	White	0	441	0	1	1	1	1	1	0	0	1	1	NaN;	2	0	NaN;	15	0	0	0	0	0	0	0	0	0	0	0	0	0	0
LC.MS.0054	1	3	LC.MS.0054	NaN;	1	0	0	0	0	0	0	1	0	630	33	2	25.7	White	0	501	0	1	0	1	0	0	1	0	0	0	NaN;	0	1	NaN;	13.2	0	0	0	0	0	0	0	0	0	0	0	0	0	1
LC.MS.0055	0	3	LC.MS.0055	5	0	0	0	0	0	0	0	0	0	680	22	2	23.6	White	0	441	0	1	0	1	0	0	1	0	0	0	NaN;	0	0	NaN;	NaN;	0	0	0	0	0	0	0	0	0	0	0	0	0	0
LC.MS.0056	0	3	LC.MS.0056	4	0	0	0	0	0	0	0	0	0	710	50	1	31.8	Other	1	203	1	1	0	1	0	0	1	0	1	1	NaN;	2	0	1.8219	13.2	0	1	0	0	1	1	0	0	0	0	0	0	0	1
LC.MS.0057	0	3	LC.MS.0057	5	0	0	0	0	0	1	0	0	1	750	56	2	19.1	White	0	392	0	0	NaN;	1	NaN;	0	1	0	1	0	NaN;	1	1	0.589	12.2	0	0	0	0	2	0	0	0	0	0	0	0	0	0
LC.MS.0058	0	3	LC.MS.0058	3	0	0	0	0	0	0	0	0	0	800	74	2	13.9	White	0	459	1	1	0	1	1	1	0	0	1	1	NaN;	1	0	2.4529	12.1	1	0	0	0	0	0	1	0	0	0	0	0	0	0
LC.MS.0059	0	3	LC.MS.0059	3	0	0	0	0	0	1	1	0	1	850	62	2	23.2	White	0	427	0	1	1	1	1	1	0	0	1	1	NaN;	2	1	NaN;	12.4	0	0	0	0	2	0	0	0	0	0	0	1	2	2
LC.MS.0060	0	3	LC.MS.0060	3	0	0	0	0	0	0	0	0	0	560	24	1	31	Black	1	443	0	1	1	1	1	1	0	0	1	1	NaN;	2	0	NaN;	16.3	0	0	0	0	0	0	0	0	0	0	0	0	0	0
LC.MS.0061	0	3	LC.MS.0061	3	0	0	0	0	0	0	0	0	0	610	31	1	25	White	0	419	0	1	0	1	0	0	1	0	1	1	NaN;	2	0	NaN;	17.2	0	0	0	0	0	0	0	0	0	0	0	0	0	0
LC.MS.0062	0	3	LC.MS.0062	3	0	0	0	0	0	0	0	0	0	670	34	1	23	White	0	430	0	1	1	1	1	1	0	0	1	1	NaN;	2	0	0.8965	15.6	0	0	0	0	0	0	0	0	0	0	0	0	0	0
LC.MS.0063	0	3	LC.MS.0063	3	0	0	0	0	0	0	0	0	0	750	40	1	26.1	White	0	464	0	1	NaN;	1	0	0	1	0	1	1	NaN;	2	0	0.645	15.2	0	0	0	0	2	0	0	0	0	0	0	0	0	0
LC.MS.0064	0	3	LC.MS.0064	3	1	0	0	0	0	0	0	0	0	800	39	2	22.9	Black	0	137	0	1	1	0	NaN;	1	0	0	1	1	NaN;	2	0	NaN;	13.1	0	0	0	0	0	0	0	0	0	0	0	0	0	2
LC.MS.0065	0	3	LC.MS.0065	3	0	0	0	0	0	0	0	0	0	850	27	2	20.5	Asian	0	448	0	0	NaN;	1	1	1	0	0	1	1	NaN;	2	0	1.385	14.2	0	0	0	0	0	0	0	0	0	0	0	0	0	1
LC.MS.0066	0	3	LC.MS.0066	3	0	0	0	0	0	0	0	0	0	520	64	2	20.2	White	0	475	0	0	NaN;	1	0	0	1	0	1	1	NaN;	2	0	NaN;	NaN;	0	0	0	0	0	0	0	0	0	0	0	0	0	0
LC.MS.0067	0	3	LC.MS.0067	4	0	0	0	0	0	0	0	0	1	560	26	2	55.4	Black	0	578	0	0	NaN;	1	0	0	1	0	0	0	NaN;	0	1	NaN;	10.2	1	0	1	0	2	0	0	0	0	0	1	0	0	0
LC.MS.0068	0	3	LC.MS.0068	3	0	0	0	0	0	0	0	0	0	610	41	1	18.8	White	0	472	1	1	1	1	1	1	0	0	0	0	NaN;	0	0	1.4376	14.2	0	0	0	0	0	0	0	0	0	0	0	0	0	1
LC.MS.0069	0	3	LC.MS.0069	3	0	0	0	0	0	0	0	0	0	650	52	1	21.1	White	0	152	0	1	1	1	1	1	0	0	1	1	NaN;	2	0	NaN;	14.7	0	0	0	0	0	0	0	0	0	0	0	0	0	0
LC.MS.0070	0	3	LC.MS.0070	3	0	0	0	0	0	0	0	0	0	790	41	1	26.6	Asian	0	456	0	0	NaN;	1	0	0	1	0	1	1	NaN;	2	0	1.2	NaN;	1	0	0	0	0	0	0	0	0	0	0	0	0	0
LC.MS.0071	0	3	LC.MS.0071	4	0	0	0	0	0	0	0	0	0	820	39	2	23.2	White	0	479	0	0	NaN;	1	1	1	0	0	1	1	NaN;	2	0	1.8302	13.9	0	0	0	0	0	0	0	0	0	0	0	0	0	2
LC.MS.0072	0	3	LC.MS.0072	4	0	0	0	0	0	0	0	0	0	840	37	1	29.4	NHPI	0	468	0	1	1	1	1	1	0	0	1	1	NaN;	2	0	1.6574	15.2	0	0	0	0	0	0	0	0	0	0	0	0	0	1
LC.MS.0073	0	3	LC.MS.0073	4	0	0	0	0	0	0	0	0	0	560	37	2	43.3	White	0	463	0	1	1	1	1	1	0	0	1	1	NaN;	2	0	0.8778	14.4	1	0	0	0	0	0	0	0	0	0	2	0	0	1
LC.MS.0074	0	3	LC.MS.0074	4	0	0	0	0	0	0	0	0	0	610	58	1	35.2	White	0	463	0	1	1	1	1	1	0	0	1	1	NaN;	2	0	0.7592	16	0	0	0	1	0	0	0	0	0	0	0	0	0	2
LC.MS.0075	0	3	LC.MS.0075	3	0	0	0	0	0	0	0	0	0	660	54	1	23.9	White	0	483	0	1	0	1	1	1	0	0	1	1	NaN;	2	0	0.854	13.8	0	0	0	0	0	0	0	0	0	0	0	0	0	1
LC.MS.0076	0	3	LC.MS.0076	4	0	0	0	0	0	0	0	0	0	740	29	2	18.6	White	0	463	0	0	NaN;	1	1	1	0	0	1	1	NaN;	2	1	3.21	12.9	0	0	0	0	0	0	0	0	0	0	0	0	0	0
LC.MS.0077	0	3	LC.MS.0077	4	0	0	0	0	0	0	0	0	0	830	42	2	24.6	White	0	461	1	1	0	1	1	1	0	0	0	0	NaN;	0	0	3.2035	13.1	0	0	0	0	1	0	0	0	0	0	0	0	0	0
LC.MS.0078	0	3	LC.MS.0078	3	0	0	0	0	0	0	0	0	0	560	51	1	28.2	White	0	482	0	1	0	1	0	0	1	0	1	1	NaN;	2	0	NaN;	NaN;	0	0	0	0	0	0	0	0	0	0	0	0	0	0
LC.MS.0079	0	3	LC.MS.0079	3	0	0	0	0	0	0	0	0	0	610	32	1	27.1	Asian	0	478	0	1	0	1	1	1	0	0	1	1	NaN;	2	0	1.63	15.8	0	0	0	0	0	0	0	0	0	0	0	0	0	1
LC.MS.0080	0	3	LC.MS.0080	4	0	0	0	0	0	0	0	0	0	650	46	2	16.1	White	0	474	0	1	1	1	0	1	0	0	1	1	NaN;	2	0	1.35	13	0	0	0	0	0	0	0	0	0	0	0	0	0	0
LC.MS.0081	0	3	LC.MS.0081	3	0	0	0	0	0	0	0	0	0	700	24	1	22.3	Other	1	450	0	0	NaN;	1	1	1	0	0	1	1	NaN;	2	0	NaN;	15.9	0	0	0	0	1	0	0	0	0	0	0	0	0	0
LC.MS.0082	0	3	LC.MS.0082	4	0	0	0	0	0	0	0	0	0	740	51	2	24.7	White	0	470	0	0	NaN;	1	1	1	0	0	1	1	NaN;	2	0	0.6663	14	0	0	0	0	0	0	0	0	0	0	0	0	0	0
LC.MS.0083	0	3	LC.MS.0083	3	0	0	0	0	0	0	0	0	0	790	28	2	20.7	White	0	484	1	1	1	1	NaN;	1	0	0	1	1	NaN;	2	0	NaN;	14.5	0	0	0	0	1	0	0	0	0	0	0	0	0	0
LC.MS.0084	0	3	LC.MS.0084	5	0	0	0	0	0	0	0	0	0	830	26	2	31	White	0	439	0	0	NaN;	1	1	1	0	0	1	1	NaN;	2	0	NaN;	NaN;	0	0	0	0	0	0	0	0	0	0	0	0	0	1
LC.MS.0085	0	3	LC.MS.0085	3	0	0	0	0	0	0	0	0	0	860	49	2	34	Black	0	478	0	1	1	1	1	1	0	0	0	0	NaN;	0	0	1.1646	11.3	0	0	0	0	0	0	0	0	0	0	0	0	0	0
LC.MS.0086	0	3	LC.MS.0086	4	0	0	0	0	0	0	0	0	0	560	44	2	37.6	White	0	490	0	0	NaN;	1	1	1	0	0	1	1	NaN;	2	0	NaN;	13.7	0	0	0	0	0	0	0	0	0	0	0	0	0	0
LC.MS.0087	0	3	LC.MS.0087	5	0	0	0	0	0	0	0	0	0	740	54	2	19.4	White	0	408	1	1	1	0	NaN;	1	0	0	1	1	NaN;	2	0	1.6603	13.6	0	0	0	0	0	0	0	0	0	0	0	0	0	0
LC.MS.0088	0	3	LC.MS.0088	4	0	0	0	0	0	0	0	0	1	840	48	2	43.9	Other	0	488	1	0	NaN;	1	1	1	0	0	1	1	NaN;	2	0	1.5024	11.2	0	0	0	0	0	0	0	0	0	0	1	0	0	0
LC.MS.0089	0	3	LC.MS.0089	5	0	0	0	0	0	0	0	0	0	870	59	2	23	White	0	477	1	1	0	1	1	1	0	0	0	0	NaN;	0	0	NaN;	14.7	0	0	0	0	0	0	0	0	0	0	0	0	0	0
LC.MS.0090	0	3	LC.MS.0090	5	0	0	0	0	0	0	0	0	0	560	42	2	21	Unknown	1	489	0	1	1	1	1	1	0	0	1	1	NaN;	2	1	1.7658	13.6	0	0	0	0	0	0	0	0	0	0	0	0	0	2
LC.MS.0091	0	3	LC.MS.0091	4	0	0	0	0	0	0	0	0	0	660	51	1	29.7	White	0	500	0	1	1	1	1	1	0	0	0	0	NaN;	0	0	1.62	15.2	2	0	0	0	0	0	0	0	0	0	0	0	0	0
LC.MS.0092	0	3	LC.MS.0092	3	0	0	0	0	0	0	0	0	0	740	33	2	24	White	1	506	0	0	NaN;	1	1	1	0	0	1	1	NaN;	2	0	NaN;	NaN;	0	0	0	0	2	0	0	0	0	0	0	0	0	0
LC.MS.0093	0	3	LC.MS.0093	4	0	0	0	0	0	0	0	0	0	790	57	1	27.4	Unknown	0	515	0	0	NaN;	0	NaN;	0	0	1	0	0	NaN;	0	0	1.1883	14.8	0	0	1	0	2	0	0	0	0	0	0	0	0	1
LC.MS.0094	0	3	LC.MS.0094	3	0	0	0	0	0	0	0	0	0	530	73	1	30.3	Black	0	502	1	0	NaN;	0	NaN;	0	0	1	1	1	NaN;	2	0	NaN;	12.4	2	0	1	0	0	0	0	0	0	0	0	0	0	0
LC.MS.0095	0	3	LC.MS.0095	4	0	0	0	0	0	0	0	0	0	580	34	2	24	White	0	211	0	0	NaN;	1	0	0	1	0	1	1	NaN;	2	0	2.39	14.2	0	0	0	0	2	0	0	0	0	0	0	0	0	0
LC.MS.0096	1	3	LC.MS.0096	NaN	0	0	0	0	0	0	1	0	0	620	62	2	23.4	Asian	0	516	1	1	0	1	1	1	0	0	1	1	NaN;	2	0	0.4355	14.4	1	2	1	0	0	0	0	0	0	0	0	0	0	0
LC.MS.0097	0	3	LC.MS.0097	3	0	0	0	0	0	0	0	0	0	660	58	2	32.6	White	0	479	0	1	1	1	1	1	0	0	0	0	NaN;	0	0	1.3074	13.4	2	0	0	0	2	0	0	0	0	1	0	0	0	0
LC.MS.0098	0	3	LC.MS.0098	3	0	0	0	0	0	0	0	0	0	730	47	1	25.1	White	0	516	0	1	0	1	0	0	1	0	1	1	NaN;	2	0	NaN;	NaN;	0	0	0	0	2	0	0	0	0	0	0	0	0	0
LC.MS.0099	0	3	LC.MS.0099	3	0	0	0	0	0	0	0	0	0	770	36	2	31	Unknown	1	105	0	0	NaN;	1	1	1	0	0	1	1	NaN;	2	0	3.3675	13.7	0	0	0	0	0	0	0	0	0	0	0	0	0	0
LC.MS.0100	0	3	LC.MS.0100	4	0	0	0	0	0	0	0	0	0	820	35	2	28.3	White	0	104	0	1	1	1	1	1	0	0	0	0	NaN;	0	0	0.483	13.7	0	0	0	0	0	0	0	0	0	0	0	0	0	0
LC.MS.0101	0	3	LC.MS.0101	3	0	0	0	0	0	0	0	0	1	860	49	2	43.9	White	0	185	1	1	1	1	1	1	0	0	1	0	NaN;	1	1	6.54	13.8	2	0	0	0	0	0	0	0	0	0	1	1	0	0
LC.MS.0001.C	0	1	LC.MS.0001.C	1	0	0	0	0	0	0	0	0	0	600	40	1	23.1	White	0	NaN;	NaN;	NaN;	NaN;	NaN;	NaN;	NaN;	NaN;	NaN;	1	1	0	2	0	NaN;	NaN;	0	0	0	1	0	0	0	0	0	0	0	0	0	0
LC.MS.0002.C	0	1	LC.MS.0002.C	1	0	0	0	0	0	0	0	0	0	610	37	1	24.8	White	0	NaN;	NaN;	NaN;	NaN;	NaN;	NaN;	NaN;	NaN;	NaN;	1	1	0	2	0	NaN;	NaN;	0	0	0	0	0	0	0	0	0	0	0	0	0	0
LC.MS.0003.C	0	1	LC.MS.0003.C	1	0	0	0	0	0	0	0	0	0	620	30	2	19.8	White	0	NaN;	NaN;	NaN;	NaN;	NaN;	NaN;	NaN;	NaN;	NaN;	1	1	0	2	0	NaN;	NaN;	1	0	0	0	0	0	0	0	0	0	0	0	0	0
LC.MS.0004.C	0	1	LC.MS.0004.C	1	NaN	0	0	0	0	0	0	0	0	620	32	2	18	White	1	NaN;	NaN;	NaN;	NaN;	NaN;	NaN;	NaN;	NaN;	NaN;	1	1	0	2	0	NaN;	NaN;	0	0	0	0	0	0	0	0	0	0	0	0	0	0
LC.MS.0005.C	0	1	LC.MS.0005.C	1	NaN	0	0	0	0	0	0	0	0	660	28	2	19.2	White	0	NaN;	NaN;	NaN;	NaN;	NaN;	NaN;	NaN;	NaN;	NaN;	1	1	0	2	0	NaN;	NaN;	0	0	0	0	0	0	0	0	0	0	0	0	0	0
LC.MS.0006.C	0	1	LC.MS.0006.C	1	NaN	0	0	0	0	1	0	0	0	670	26	2	21.6	White	0	NaN;	NaN;	NaN;	NaN;	NaN;	NaN;	NaN;	NaN;	NaN;	1	1	0	2	1	NaN;	NaN;	0	0	0	0	0	0	0	0	0	0	0	0	0	0
LC.MS.0007.C	1	1	LC.MS.0007.C	NaN	NaN	NaN	NaN	NaN	NaN	NaN	NaN	NaN	NaN	NaN	NaN	NaN	NaN	NaN	NaN	NaN	NaN	NaN	NaN	NaN	NaN	NaN	NaN	NaN	0	0	0	NaN	NaN	NaN	NaN	NaN	NaN	NaN	NaN	NaN	NaN	NaN	NaN	NaN	NaN	NaN	NaN	NaN	NaN
LC.MS.0008.C	2	1	LC.MS.0008.C	NaN	NaN	NaN	NaN	NaN	NaN	NaN	NaN	NaN	NaN	NaN	NaN	NaN	NaN	NaN	NaN	NaN	NaN	NaN	NaN	NaN	NaN	NaN	NaN	NaN	0	0	0	NaN	NaN	NaN	NaN	NaN	NaN	NaN	NaN	NaN	NaN	NaN	NaN	NaN	NaN	NaN	NaN	NaN	NaN
LC.MS.0009.C	0	1	LC.MS.0009.C	1	NaN	0	0	0	0	0	0	0	0	700	43	2	20.8	Other	1	NaN;	NaN;	NaN;	NaN;	NaN;	NaN;	NaN;	NaN;	NaN;	0	0	0	0	0	NaN;	NaN;	0	0	0	0	0	0	0	0	0	0	0	0	0	0
LC.MS.0010.C	0	1	LC.MS.0010.C	1	0	0	0	0	0	0	0	0	0	600	29	2	18.5	White	0	NaN;	NaN;	NaN;	NaN;	NaN;	NaN;	NaN;	NaN;	NaN;	1	1	0	2	0	NaN;	NaN;	0	0	0	0	0	0	0	0	0	0	0	0	0	0
LC.MS.0011.C	0	1	LC.MS.0011.C	1	0	0	0	0	0	1	0	0	0	620	39	1	41.1	White	0	NaN;	NaN;	NaN;	NaN;	NaN;	NaN;	NaN;	NaN;	NaN;	1	1	0	2	0	NaN;	NaN;	0	2	0	0	0	0	0	0	0	0	1	0	0	0
LC.MS.0012.C	0	1	LC.MS.0012.C	1	0	0	0	0	0	0	0	0	0	545	33	1	29.4	Black	1	NaN;	NaN;	NaN;	NaN;	NaN;	NaN;	NaN;	NaN;	NaN;	1	1	0	2	0	NaN;	NaN;	0	0	0	0	0	0	0	0	0	0	0	0	0	0
LC.MS.0013.C	0	1	LC.MS.0013.C	1	0	0	0	0	0	0	0	0	0	600	52	2	20.7	White	1	NaN;	NaN;	NaN;	NaN;	NaN;	NaN;	NaN;	NaN;	NaN;	1	1	0	2	0	NaN;	NaN;	1	0	0	0	0	0	0	0	0	0	0	0	0	0
LC.MS.0014.C	0	1	LC.MS.0014.C	1	0	0	0	0	0	0	0	0	0	675	44	2	20.7	White	1	NaN;	NaN;	NaN;	NaN;	NaN;	NaN;	NaN;	NaN;	NaN;	1	1	0	2	0	NaN;	NaN;	0	0	0	0	0	0	0	0	0	0	0	0	0	0
LC.MS.0015.C	0	1	LC.MS.0015.C	1	0	0	0	0	0	0	0	0	0	715	25	2	23	White	0	NaN;	NaN;	NaN;	NaN;	NaN;	NaN;	NaN;	NaN;	NaN;	1	1	0	2	0	NaN;	NaN;	0	0	0	0	0	0	0	0	1	0	0	0	0	1
LC.MS.0016.C	0	1	LC.MS.0016.C	1	0	0	0	0	0	0	0	0	0	730	30	2	19.6	White	0	NaN;	NaN;	NaN;	NaN;	NaN;	NaN;	NaN;	NaN;	NaN;	1	1	0	2	0	NaN;	NaN;	0	0	0	0	0	0	0	0	0	0	0	0	0	0
LC.MS.0017.C	0	1	LC.MS.0017.C	1	0	0	0	0	0	0	0	0	0	750	33	2	21.9	White	0	NaN;	NaN;	NaN;	NaN;	NaN;	NaN;	NaN;	NaN;	NaN;	1	1	0	2	0	NaN;	NaN;	0	0	0	0	0	0	0	0	0	0	0	0	0	1
LC.MS.0018.C	0	1	LC.MS.0018.C	1	0	0	0	0	0	0	0	0	0	645	29	2	18.4	Asian	0	NaN;	NaN;	NaN;	NaN;	NaN;	NaN;	NaN;	NaN;	NaN;	1	1	0	2	0	NaN;	NaN;	0	0	0	0	0	0	0	0	0	0	0	0	0	0
LC.MS.0019.C	0	1	LC.MS.0019.C	1	0	0	0	0	0	0	0	0	0	560	52	1	24.2	Other	1	NaN;	NaN;	NaN;	NaN;	NaN;	NaN;	NaN;	NaN;	NaN;	1	1	0	2	0	NaN;	NaN;	0	0	0	0	0	0	0	0	0	0	0	0	0	0
LC.MS.0020.C	0	1	LC.MS.0020.C	1	0	0	0	0	0	0	0	0	0	720	25	2	24.2	AI	0	NaN;	NaN;	NaN;	NaN;	NaN;	NaN;	NaN;	NaN;	NaN;	1	1	0	2	0	NaN;	NaN;	0	0	0	0	0	0	0	0	0	0	0	0	0	0
LC.MS.0021.C	0	1	LC.MS.0021.C	1	0	0	0	0	0	0	0	0	0	725	28	2	21.7	Asian	0	NaN;	NaN;	NaN;	NaN;	NaN;	NaN;	NaN;	NaN;	NaN;	1	1	0	2	0	NaN;	NaN;	0	0	0	0	0	0	0	0	0	0	0	0	0	0
LC.MS.0022.C	0	1	LC.MS.0022.C	1	0	0	0	0	0	0	0	0	0	540	26	2	24.1	Other	1	NaN;	NaN;	NaN;	NaN;	NaN;	NaN;	NaN;	NaN;	NaN;	1	1	0	2	0	NaN;	NaN;	0	0	0	0	0	0	0	0	0	0	0	0	0	1
LC.MS.0023.C	0	1	LC.MS.0023.C	1	0	0	0	0	0	0	0	0	0	875	33	1	27.5	White	0	NaN;	NaN;	NaN;	NaN;	NaN;	NaN;	NaN;	NaN;	NaN;	1	1	0	2	0	NaN;	NaN;	0	0	0	0	0	0	0	0	0	0	0	0	0	0
LC.MS.0024.C	0	1	LC.MS.0024.C	1	0	0	0	0	0	0	0	0	0	540	35	1	20	White	0	NaN;	NaN;	NaN;	NaN;	NaN;	NaN;	NaN;	NaN;	NaN;	1	1	0	2	0	NaN;	NaN;	0	0	0	0	0	0	0	0	0	0	0	0	0	0
LC.MS.0025.C	0	1	LC.MS.0025.C	1	0	0	0	0	0	0	0	0	0	680	34	2	23	White	0	NaN;	NaN;	NaN;	NaN;	NaN;	NaN;	NaN;	NaN;	NaN;	1	1	1	3	0	NaN;	NaN;	0	0	0	0	0	0	0	0	0	0	0	1	0	1
LC.MS.0026.C	0	1	LC.MS.0026.C	1	0	0	0	0	0	0	0	0	0	765	32	2	23	White	0	NaN;	NaN;	NaN;	NaN;	NaN;	NaN;	NaN;	NaN;	NaN;	1	1	1	3	0	NaN;	NaN;	0	0	0	0	0	0	0	0	0	0	0	0	0	2
LC.MS.0027.C	0	1	LC.MS.0027.C	1	0	0	0	0	0	1	0	0	0	845	40	2	45	Other	1	NaN;	NaN;	NaN;	NaN;	NaN;	NaN;	NaN;	NaN;	NaN;	1	1	1	3	1	NaN;	NaN;	0	0	0	0	0	0	0	0	0	0	1	0	0	0
LC.MS.0028.C	0	1	LC.MS.0028.C	1	0	0	0	0	0	0	0	0	0	545	33	2	36	White	0	NaN;	NaN;	NaN;	NaN;	NaN;	NaN;	NaN;	NaN;	NaN;	1	1	1	3	0	NaN;	NaN;	0	0	0	0	1	0	0	0	0	0	2	0	0	1
LC.MS.0029.C	0	1	LC.MS.0029.C	1	0	0	0	0	0	0	0	0	0	715	28	2	33	Other	1	NaN;	NaN;	NaN;	NaN;	NaN;	NaN;	NaN;	NaN;	NaN;	1	1	0	2	0	NaN;	NaN;	0	0	0	0	0	0	0	0	0	0	0	0	0	0
LC.MS.0030.C	0	1	LC.MS.0030.C	1	0	0	0	0	0	0	0	0	0	745	42	2	20	White	0	NaN;	NaN;	NaN;	NaN;	NaN;	NaN;	NaN;	NaN;	NaN;	1	1	1	3	0	NaN;	NaN;	2	0	0	0	0	0	0	0	0	0	0	0	0	0
LC.MS.0031.C	0	1	LC.MS.0031.C	1	NaN	0	0	0	0	0	0	0	0	560	52	2	34.4	White	0	NaN;	NaN;	NaN;	NaN;	NaN;	NaN;	NaN;	NaN;	NaN;	1	1	1	3	0	NaN;	NaN;	0	0	0	0	0	0	0	0	0	0	1	0	0	0
LC.MS.0032.C	0	1	LC.MS.0032.C	1	NaN	0	0	0	0	0	0	0	0	580	61	1	32.5	White	0	NaN;	NaN;	NaN;	NaN;	NaN;	NaN;	NaN;	NaN;	NaN;	1	1	1	3	0	NaN;	NaN;	2	0	0	0	0	0	0	0	0	0	1	0	0	0
LC.MS.0033.C	0	1	LC.MS.0033.C	1	NaN	0	0	0	0	0	0	0	0	545	37	1	27.6	Asian	1	NaN;	NaN;	NaN;	NaN;	NaN;	NaN;	NaN;	NaN;	NaN;	1	1	1	3	0	NaN;	NaN;	1	0	0	0	0	0	0	0	0	0	0	0	0	0
LC.MS.0034.C	0	1	LC.MS.0034.C	1	NaN	0	0	0	0	0	0	0	0	760	49	2	27	White	1	NaN;	NaN;	NaN;	NaN;	NaN;	NaN;	NaN;	NaN;	NaN;	1	1	1	3	0	NaN;	NaN;	0	0	0	0	0	0	0	0	0	0	0	0	0	0
LC.MS.0035.C	0	1	LC.MS.0035.C	1	NaN	1	0	0	0	0	0	0	0	600	23	1	21.7	White	0	NaN;	NaN;	NaN;	NaN;	NaN;	NaN;	NaN;	NaN;	NaN;	1	1	1	3	0	NaN;	NaN;	0	0	0	0	1	0	0	0	0	0	0	0	0	0
LC.MS.0036.C	0	1	LC.MS.0036.C	1	NaN	0	0	0	0	0	NaN	NaN	NaN	690	36	2	19.7	Other	1	NaN	NaN	NaN	NaN	NaN	NaN	NaN	NaN	NaN	1	1	1	3	0	NaN	NaN	0	0	0	0	0	0	0	0	0	0	0	0	0	1
LC.MS.0037.C	0	1	LC.MS.0037.C	1	NaN	0	0	0	0	0	NaN	NaN	NaN	725	34	2	20.9	White	0	NaN	NaN	NaN	NaN	NaN	NaN	NaN	NaN	NaN	1	1	1	3	0	NaN	NaN	0	0	0	0	0	0	0	0	0	0	0	0	0	0
LC.MS.0038.C	0	1	LC.MS.0038.C	1	NaN	0	0	0	0	0	NaN	NaN	NaN	520	35	1	20.4	White	0	NaN	NaN	NaN	NaN	NaN	NaN	NaN	NaN	NaN	1	1	1	3	0	NaN	NaN	0	0	0	0	0	0	0	0	0	0	0	0	0	0
LC.MS.0039.C	0	1	LC.MS.0039.C	1	NaN	0	0	0	0	0	NaN	NaN	NaN	545	61	2	19.9	White	0	NaN	NaN	NaN	NaN	NaN	NaN	NaN	NaN	NaN	1	1	1	3	0	NaN	NaN	0	0	0	0	0	0	0	0	0	0	0	0	0	0
LC.MS.0040.C	0	1	LC.MS.0040.C	1	NaN	0	0	0	0	0	NaN	NaN	NaN	575	25	2	22.9	Asian	0	NaN	NaN	NaN	NaN	NaN	NaN	NaN	NaN	NaN	1	1	1	3	0	NaN	NaN	0	0	0	0	0	0	0	0	0	0	0	0	0	0
LC.MS.0041.C	0	1	LC.MS.0041.C	1	NaN	0	0	0	0	0	NaN	NaN	NaN	620	58	2	NaN	Other	1	NaN	NaN	NaN	NaN	NaN	NaN	NaN	NaN	NaN	1	1	1	3	0	NaN	NaN	0	0	0	0	0	0	0	0	0	0	0	0	0	0
LC.MS.0042.C	0	1	LC.MS.0042.C	1	NaN	0	0	0	0	0	NaN	NaN	NaN	730	40	1	40.4	White	0	NaN	NaN	NaN	NaN	NaN	NaN	NaN	NaN	NaN	1	1	1	3	0	NaN	NaN	2	0	0	0	0	0	0	0	0	0	1	0	0	0
LC.MS.0001.CVC	0	2	LC.MS.0001.CVC	2	0	0	0	0	0	0	0	0	0	605	32	2	25.8	Other	0	550	0	1	0	1	1	1	0	0	1	1	0	2	0	NaN;	NaN;	0	0	0	0	0	0	0	0	0	0	0	0	0	0
LC.MS.0002.CVC	0	2	LC.MS.0002.CVC	2	0	0	0	0	0	0	0	0	0	615	57	1	28.7	White	0	551	1	1	1	1	0	1	0	0	1	1	0	2	0	NaN;	NaN;	0	0	0	0	0	0	0	0	0	0	0	0	0	0
LC.MS.0003.CVC	0	2	LC.MS.0003.CVC	2	0	0	0	0	0	0	0	0	0	520	26	2	19.8	Asian	0	206	0	1	1	0	NaN;	1	0	0	1	1	0	2	0	NaN;	NaN;	0	0	0	0	0	0	0	0	0	0	0	0	0	0
LC.MS.0004.CVC	0	2	LC.MS.0004.CVC	2	0	0	0	0	0	0	0	0	0	545	34	1	26.4	White	0	546	0	0	NaN;	1	1	1	0	0	1	1	0	2	0	NaN;	NaN;	0	0	0	0	0	0	0	0	0	0	0	0	0	1
LC.MS.0005.CVC	0	2	LC.MS.0005.CVC	2	0	0	0	0	0	0	0	0	0	690	51	1	25.4	White	0	562	0	0	NaN;	1	1	1	0	0	1	1	0	2	0	NaN;	NaN;	0	0	0	0	0	0	0	0	0	0	0	1	0	0
LC.MS.0006.CVC	0	2	LC.MS.0006.CVC	2	0	0	0	0	0	0	0	0	0	700	67	2	19.2	White	1	89	0	1	1	1	1	1	0	0	1	1	0	2	0	NaN;	NaN;	0	0	0	0	0	0	0	0	0	0	0	0	0	0
LC.MS.0007.CVC	0	2	LC.MS.0007.CVC	2	0	0	0	0	0	0	0	0	0	540	39	1	25.8	Black	0	586	0	0	NaN;	1	0	0	1	0	1	1	0	2	0	NaN;	NaN;	0	0	0	0	0	0	0	0	0	0	0	0	0	0
LC.MS.0008.CVC	0	2	LC.MS.0008.CVC	2	0	0	0	0	0	0	0	0	0	515	62	2	NaN;	Other	1	NaN;	NaN;	NaN;	NaN;	NaN;	NaN;	0	0	1	1	1	0	2	0	NaN;	NaN;	NaN	NaN	NaN	NaN	NaN	NaN	NaN	NaN	NaN	NaN	NaN	NaN	NaN	NaN
LC.MS.0009.CVC	1	2	LC.MS.0009.CVC	2	0	0	0	0	0	1	0	0	0	560	33	2	19.3	White	0	86	1	1	0	0	NaN;	0	1	0	1	1	0	2	0	NaN;	NaN;	0	0	0	0	0	0	0	0	0	0	0	0	0	0
LC.MS.0010.CVC	1	2	LC.MS.0010.CVC	2	0	0	1	0	0	1	0	0	0	580	29	2	20.1	White	1	240	1	0	NaN;	1	1	1	0	0	1	0	0	2	1	NaN;	NaN;	0	0	0	0	0	0	0	0	0	0	0	1	0	0
LC.MS.0011.CVC	0	2	LC.MS.0011.CVC	2	0	0	0	0	0	0	0	0	0	775	36	1	25	White	1	348	0	NaN;	NaN;	1	1	1	0	0	1	1	0	2	NaN;	NaN;	NaN;	0	0	0	0	0	0	0	0	0	0	0	0	0	0
LC.MS.0012.CVC	0	2	LC.MS.0012.CVC	2	0	0	0	0	0	0	0	0	0	720	32	2	20	White	1	363	0	0	NaN;	0	NaN;	0	0	1	1	1	0	2	NaN;	NaN;	NaN;	0	0	0	0	0	0	0	0	0	0	0	1	0	0
LC.MS.0013.CVC	0	2	LC.MS.0013.CVC	2	NaN	0	0	0	0	0	0	0	1	810	46	1	29	Asian	0	96	0	1	1	0	NaN;	1	0	0	1	1	0	2	1	NaN;	NaN;	0	0	0	0	0	0	0	0	0	0	0	0	1	0
LC.MS.0014.CVC	0	2	LC.MS.0014.CVC	2	0	0	0	0	0	0	1	0	1	590	30	2	27	White	1	632	0	0	NaN;	1	1	1	0	0	1	1	1	3	1	NaN;	NaN;	0	0	0	0	1	0	0	0	0	0	0	0	0	0
LC.MS.0015.CVC	0	2	LC.MS.0015.CVC	2	0	0	0	0	0	0	0	0	0	615	40	2	30	Other	1	617	0	1	0	1	1	1	0	0	1	1	0	2	0	NaN;	NaN;	0	0	0	0	2	0	0	0	0	0	0	0	0	0
LC.MS.0016.CVC	0	2	LC.MS.0016.CVC	2	0	0	0	0	0	0	0	0	0	735	29	2	22	NaN;	0	353	0	1	1	0	NaN;	1	0	0	1	1	1	3	0	NaN;	NaN;	0	0	0	0	0	0	0	0	0	0	0	0	0	0
LC.MS.0017.CVC	0	2	LC.MS.0017.CVC	2	NaN	NaN	NaN	NaN	NaN	NaN	NaN	NaN	NaN	855	45	2	31	Black	0	432	0	1	0	1	1	1	0	0	1	1	1	3	NaN;	NaN;	NaN;	0	0	0	0	0	0	0	0	0	0	0	0	0	0
LC.MS.0018.CVC	0	2	LC.MS.0018.CVC	2	NaN	NaN	NaN	NaN	NaN	NaN	NaN	NaN	NaN	560	34	1	27	Other	1	645	0	1	0	1	1	1	0	0	1	1	0	2	NaN;	NaN;	NaN;	0	0	0	0	0	0	0	0	0	0	0	0	0	0
LC.MS.0019.CVC	0	2	LC.MS.0019.CVC	2	0	0	0	0	0	1	0	0	0	620	49	2	18.5	White	0	343	1	1	1	1	0	1	0	0	1	1	0	2	1	NaN;	NaN;	0	0	0	0	0	0	0	0	0	1	0	0	0	0
LC.MS.0020.CVC	2	2	LC.MS.0020.CVC	2	0	0	0	0	0	0	0	0	0	675	54	2	21	White	0	311	0	1	1	1	1	1	0	0	1	1	0	2	0	NaN;	NaN;	NaN	NaN	NaN	NaN	NaN	NaN	NaN	NaN	NaN	NaN	NaN	NaN	NaN	NaN
LC.MS.0021.CVC	0	2	LC.MS.0021.CVC	2	0	0	0	0	0	0	0	0	0	730	45	2	20	White	0	629	0	0	NaN;	1	1	1	0	0	1	1	0	2	0	NaN;	NaN;	0	0	0	0	0	0	0	0	0	0	0	0	0	0
LC.MS.0022.CVC	0	2	LC.MS.0022.CVC	2	NaN	0	0	0	0	0	0	0	0	620	24	1	19.9	White	0	345	0	1	1	0	NaN	1	0	0	1	1	1	3	0	NaN	NaN	0	0	0	0	0	0	0	0	0	0	0	0	0	1
LC.MS.0023.CVC	0	2	LC.MS.0023.CVC	2	0	0	0	0	0	0	0	0	0	645	45	2	24.6	White	0	179	0	0	NaN	0	NaN	0	0	1	1	1	1	3	0	NaN	NaN	0	0	0	0	0	0	0	0	0	0	0	0	0	1
LC.MS.0024.CVC	0	2	LC.MS.0024.CVC	2	0	0	0	0	0	0	0	0	0	730	29	2	31	White	0	170	0	1	1	0	NaN	1	0	0	1	1	1	3	0	NaN	NaN	0	0	0	0	0	0	0	0	0	0	0	0	0	0
LC.MS.0025.CVC	0	2	LC.MS.0025.CVC	2	0	0	0	0	0	0	0	0	0	600	68	1	21.3	White	0	705	0	1	1	1	1	1	NaN	NaN	1	1	1	3	0	NaN	NaN	1	0	0	0	1	0	0	0	0	0	0	0	0	0
LC.MS.0026.CVC	0	2	LC.MS.0026.CVC	2	0	0	0	0	0	0	0	0	0	540	29	1	25.8	White	0	713	0	0	NaN	1	1	1	NaN	NaN	1	1	1	3	0	NaN	NaN	0	0	0	0	0	0	0	0	0	0	0	0	0	0
LC.MS.0027.CVC	0	2	LC.MS.0027.CVC	2	0	0	0	0	0	0	0	0	0	545	35	1	26.2	White	0	711	0	0	NaN	1	1	1	NaN	NaN	1	1	1	3	0	NaN	NaN	0	0	0	0	0	0	0	0	0	0	0	0	0	0
LC.MS.0028.CVC	0	2	LC.MS.0028.CVC	2	0	0	0	0	0	0	0	0	0	560	30	2	21.5	White	0	74	0	1	1	1	1	1	NaN	NaN	1	1	1	3	0	NaN	NaN	0	0	0	0	0	0	0	0	0	0	0	0	0	0
LC.MS.0029.CVC	0	2	LC.MS.0029.CVC	2	0	0	0	0	0	0	0	0	0	630	37	2	24.8	Other	0	405	0	1	1	0	NaN	1	NaN	NaN	1	1	1	3	0	NaN	NaN	0	0	0	0	0	0	0	0	0	0	0	0	0	1
LC.MS.0030.CVC	0	2	LC.MS.0030.CVC	2	0	0	0	0	0	0	0	0	0	720	34	2	20.8	White	0	101	0	1	1	0	NaN	1	NaN	NaN	1	1	1	3	0	NaN	NaN	0	0	0	0	0	0	0	0	0	0	0	0	0	1
LC.MS.0031.CVC	0	2	LC.MS.0031.CVC	2	0	0	0	0	0	0	0	0	0	610	38	1	24.2	Asian	0	716	0	1	1	1	1	1	NaN	NaN	1	1	1	3	0	NaN	NaN	0	0	0	0	0	0	0	0	0	0	0	0	0	0
LC.MS.0032.CVC	0	2	LC.MS.0032.CVC	2	0	0	0	0	0	0	0	0	0	705	27	2	23.9	White	0	227	0	1	1	1	1	1	NaN	NaN	1	1	1	3	0	NaN	NaN	0	0	0	0	0	0	0	0	0	0	0	0	0	0
LC.MS.0033.CVC	0	2	LC.MS.0033.CVC	2	0	0	0	0	0	0	0	0	0	550	30	2	26.3	White	0	88	0	1	1	0	NaN	1	NaN	NaN	1	1	1	3	0	NaN	NaN	0	0	0	0	0	0	0	0	0	0	0	0	0	0
LC.MS.0034.CVC	0	2	LC.MS.0034.CVC	2	0	0	0	0	0	0	0	0	0	545	29	2	30.5	White	0	100	0	0	NaN	0	NaN	NaN	NaN	1	1	1	1	3	0	NaN	NaN	0	0	0	0	0	0	0	0	0	0	0	0	0	1
LC.MS.0035.CVC	0	2	LC.MS.0035.CVC	2	0	0	0	0	0	0	0	0	0	770	40	1	27.3	White	1	128	0	1	1	0	NaN	1	NaN	NaN	1	1	1	3	0	NaN	NaN	0	0	0	0	0	0	0	0	0	0	0	0	0	1
LC.MS.0036.CVC	0	2	LC.MS.0036.CVC	2	0	0	0	0	0	0	0	0	0	480	31	2	24.6	White	0	121	0	1	1	0	NaN	1	NaN	NaN	1	1	1	3	0	NaN	NaN	0	0	0	0	0	0	0	0	0	0	0	0	0	1
LC.MS.0037.CVC	0	2	LC.MS.0037.CVC	2	NaN	0	0	0	0	0	NaN	0	0	585	48	2	22.6	White	0	180	0	1	1	0	NaN	1	NaN	NaN	1	1	1	3	0	NaN	NaN	0	0	0	0	2	0	0	0	0	0	0	0	0	0
LC.MS.0038.CVC	0	2	LC.MS.0038.CVC	2	NaN	0	0	0	0	0	NaN	0	0	680	26	2	25.1	White	0	116	0	0	NaN	0	NaN	NaN	NaN	1	1	1	1	3	0	NaN	NaN	0	0	0	0	0	0	0	0	0	0	0	0	0	0
LC.MS.0039.CVC	0	2	LC.MS.0039.CVC	2	NaN	0	0	0	0	0	NaN	0	0	750	25	2	25.1	White	0	126	0	1	1	0	NaN	1	NaN	NaN	1	1	1	3	0	NaN	NaN	0	0	0	0	0	0	0	0	0	0	0	0	0	1
LC.MS.0040.CVC	0	2	LC.MS.0040.CVC	2	NaN	0	0	0	0	0	NaN	0	0	600	28	2	22.3	Other	1	125	0	1	1	0	NaN	1	NaN	NaN	1	1	1	3	0	NaN	NaN	0	0	0	0	0	0	0	0	0	0	0	0	0	0
LC.MS.0041.CVC	0	2	LC.MS.0041.CVC	2	NaN	0	0	0	0	0	NaN	0	0	670	54	2	23.4	White	0	182	0	1	1	0	NaN	1	NaN	NaN	1	1	1	3	0	NaN	NaN	0	0	0	0	0	0	0	0	0	0	0	0	0	0
LC.MS.0042.CVC	0	2	LC.MS.0042.CVC	2	NaN	0	0	0	0	0	NaN	0	0	605	30	2	21.6	White	0	116	0	1	1	0	NaN	1	NaN	NaN	1	1	1	3	0	NaN	NaN	0	0	0	0	0	0	0	0	0	0	0	0	0	1
[truncated: 5,000 more columns]
