# Supplementary material for: Distinguishing features of long COVID identified through immune profiling
Source: Nature. 2023 Sep 25;623(7985):139–48. doi: 10.1038/s41586-023-06651-y (PMC10620090; doi:10.1038/s41586-023-06651-y)
Supplement: Supplementary file 5 — EXT-LC clinical and immunological data. Excel file containing various immunological and clinical data from the external LC group used for analyses throughout the manuscript. [file 41586_2023_6651_MOESM5_ESM.xlsx]

## Sheet: original sample data
x0_Sample_ID_Ext_LC	x0_Cohort_ID	x0_Age	x0_Sex	x0_BMI	x0_DFSO	x0_Collection_Time_Minutes	x0_Resp_Symp	x0_cortisol	x0_galectin1	x0_ebv
1	4	55	1	30.11	247	570	0	0.285051	-1.31137	-0.862542
2	4	64	2	28.94	374	525	1	0.260341	0.0228607	-0.809175
3	4	77	1	31.39	100	660	1	-0.466931	-1.71939	0.806232
4	4	56	1	24.04	162	555	1	-0.320073	-0.0758537	-0.77868
5	4	63	2	42.82	262	645	1	0.00874423	0.536605	-0.0899928
6	4	48	2	33.87	522	720	1	-0.471424	0.0335101	-0.082369
7	4	50	2	28.02	129	675	1	-0.400381	-0.314063	3.23315
8	4	37	1	23.34	165	720	1	-0.627549	-0.516549	-0.854918
9	4	57	1	30.02	207	675	1	-0.138114	-0.47043	-0.738019
10	4	70	2	30.4	231	765	1	-0.790132	0.843658	-0.771056
11	4	43	2	28.75	159	735	1	-0.0263558	-0.946933	1.30348
12	4	54	2	24.13	NaN	615	1	-0.374548	0.80369	2.8274
13	4	54	2	39.16	504	600	1	-0.647485	-0.395572	0.364049
14	4	31	1	NaN	331	720	1	-0.546959	-0.425875	0.502973
15	4	84	1	22.94	261	660	0	-0.480409	-0.676958	-0.686347
16	4	64	2	23.67	188	705	1	-0.181357	-0.512688	-0.854918
17	4	22	2	26.39	319	600	1	0.00874423	-0.744666	-0.886261
18	4	51	1	28.02	54	690	1	2.03584	-0.192143	-0.808328
19	4	63	2	39.14	NaN	600	1	-0.859209	0.445268	-0.524552
20	4	43	2	39.83	NaN	675	1	-0.937271	-0.79323	-0.86593
21	4	22	2	16.99	562	705	1	2.27396	-0.998219	-0.884566
22	4	21	2	20.12	187	585	1	0.578487	-0.81005	-0.840518
23	4	63	2	28.47	49	735	1	0.0649042	1.83461	-0.800704
24	4	48	2	48.78	227	735	1	-0.0600518	-1.01228	-0.562671
25	4	35	2	41.85	547	765	1	0.323521	-0.352783	-0.783762
26	4	53	2	50.74	236	600	1	0.285051	0.456264	-0.749032
27	4	51	2	21.83	328	615	0	-0.497819	-0.185996	-0.575377
28	4	30	2	25.64	NaN	750	1	-0.654225	-0.682571	-0.787998
29	4	59	2	35.28	313	750	1	0.310604	-1.32952	-0.771056
30	4	61	2	23.14	445	510	0	-0.017651	-0.324069	-0.145054
31	4	48	2	34.45	288	645	1	1.41527	-1.34071	3.06543
32	4	50	2	35.24	180	645	1	0.0649042	1.31165	-0.787998
33	4	23	1	32.2	56	690	1	-0.342256	0.578589	-0.398335
34	4	70	2	30.87	298	675	1	-0.462438	0.299684	0.37845
35	4	53	2	26.9	45	795	1	-0.588798	-0.567245	-0.760891
36	4	71	2	34.96	NaN	675	1	-0.682585	0.744702	-0.299225
37	4	28	2	34.33	206	720	1	-0.0519086	-0.17779	-0.185714
38	4	33	2	30.67	218	735	1	-0.364158	-0.745775	0.39878
39	4	47	2	20.62	66	615	1	0.377715	-0.515004	-0.0569562
40	4	44	2	28.23	539	675	1	-0.23499	-0.541957	-0.871013
41	4	31	1	42.09	288	735	0	0.157007	-0.796891	-0.876943
42	4	44	1	37.46	55	555	1	-0.302663	-0.564187	0.276799
43	4	47	2	32.28	343	735	1	-0.480409	-0.0279772	1.96844
44	4	53	2	38.91	615	705	1	-0.706453	-1.08994	-0.0764393
45	4	54	2	35.34	NaN	750	1	-0.296766	-0.224811	-0.826117
46	4	37	1	21.77	227	705	1	-0.138114	0.919431	-0.147595
47	4	52	2	26.03	285	765	0	-0.228532	-0.181485	-0.648227
48	4	29	2	18.36	361	585	0	1.6489	-1.08268	-0.835435
49	4	48	2	21.97	62	675	1	NA	0.05059	-0.896426
50	4	53	2	35	357	690	0	-0.821301	-0.743187	-0.821034
51	4	62	1	35.98	81	735	1	0.248267	0.348111	1.53304
52	4	20	2	29.99	354	705	0	0.544791	-0.11544	-0.23061
53	4	46	2	24.54	291	750	1	0.377715	1.57945	-0.625356

## Sheet: Sheet1
original sample ID	x0_Sample_ID	x0_Age	x0_Sex	x0_BMI	x0_Sample_Date	x0_Sample_Time	x0_Sample_Minutes	x0_Cortisol	x0_COVID_Start	x0_Vaccine_1_Date	x0_Vaccine_2_Date	x0_Vaccine_3_Date	x0_Symptoms	x0_PMH
1	D1	55	1	30.11	7/14/2021	09:30:00	570	79.87	2020-11-09	2021-02-19	2021-03-12	2021-11-13	smell, no respiratory	disc disorder
2	D2				2021-07-16	09:30:00
3	D3				2021-07-16	11:00:00
4	D4				2021-07-16	12:30:00
5	D5				7/19/2021	08:45:00
6	D6				7/19/2021	11:30:00
7	D7				7/19/2021	11:30:00
8	D8	64	2	28.94	7/26/2021	08:45:00	525	47.37	2020-07-17	2021-01-15	2021-02-12	NaN	cough, fatigue, SOB, generalised aches	acoustic neuroma, GERD, lumbar spondylosis, menopause related arrhythmias
9	D9	77	1	31.39	2021-07-30	11:00:00	660	64.8	2021-04-21	2021-03-04	2021-03-25	NaN	dyspnea	COPD, chronic hypoxemic respiratory failure, CAD s/p CABG, CKD stage III, hypertension, OSA
10	D10				2021-08-24	08:30:00
11	D11	56	1	24.04	2021-08-24	09:15:00	555	68.78	2021-03-15	2021-03-09	2021-05-05	NaN	acute hypoxemic respiratory failure; SOB, occasional cough/lightheadedness/dizziness
12	D12				2021-08-24	10:15:00
13	D13				2021-08-24	11:00:00
14	D14				2021-08-24	11:00:00
15	D15	63	2	42.82	2021-08-27	10:45:00	645	52.61	2020-12-08	2021-03-12	2021-04-08	NaN	sinus congestion, headaches, dry cough, dyspnea, neurocognitive deficits including fatigue/difficulties with memory/attention/concentration, increased anxiety and depressive symptoms
16	D16	48	2	33.87	2021-08-27	12:00:00	720	63.26	2020-03-23	2021-11-19		NaN	loss of sense of smell and taste, low oxygen level, random onset severe sharp burning sensation through nose and chest, SOB, pleuritic chest pain, fatigue, weight gain; primarily experience symptoms in "episodes"	anemia, recurrent chest pain, fibromyalgia, childhood asthma
17	D17	50	2	28.02	2021-08-27	11:15:00	675	70.03	2021-04-20	2021-04-10	2021-05-08	NaN	congestion, headaches, myalgias, fatigue, loss of smell and taste, dyspnea upon mild exertion, concentration and memory issues, mild orthostatic intolerance, trace LE edema, tachycardia	none
18	D18	37	1	23.34	2021-08-27	12:00:00	720	142.22	2021-03-15	2021-06-12	NaN	NaN	dry cough, exertion induced dyspnea, difficulties with attention, memory, concentration, increased anxiety	anxiety, panic attacks, PTSD
19	D19	57	1	30.02	2021-08-27	11:15:00	675	39.12	2021-02-01	2021-04-05	2021-04-26	NaN	extertion induced dyspnea	GERD, allergic rhinitis
20	D20	70	2	30.4	2021-08-27	12:45:00	765	36.34	2021-01-08	2021-01-05	2021-03-02	2021-09-14	exertion induced dyspnea, chronic fatigue, brain fog, sadness	chronic heart disease: CHF, CAD, cardiomyopathies, crohn's disease, hyperlipidemia, gout, coronary artery disease
21	D21				2021-08-30	08:30:00
22	D22				2021-08-30	11:30:00
23	D23				2021-08-31	10:15:00
24	D24				2021-08-31	11:00:00
25	D25				2021-09-03	08:45:00
26	D26				2021-09-03	09:00:00
27	D27				2021-09-03	10:00:00
28	D28				2021-09-03	10:15:00
29	D29				2021-09-03	10:00:00
30	D30				2021-09-03	11:00:00
31	D31				2021-09-07	11:00:00
32	D32				2021-09-13	10:15:00
33	D33				2021-09-13	08:30:00
34	D34				2021-09-13	12:00:00
35	D35				2021-09-14	08:00:00
36	D36				2021-09-14	11:00:00
37	D37	43	2	28.75	2021-09-17	12:15:00	735	67.87	2021-04-11	2021-08-18	NaN	NaN	headaches, loss of taste/smell, dyspnea, some tachycardia	DOE
38	D38	54	2	24.13	2021-09-17	10:15:00	615	56.75	2021-12-03	2021-04-21	2021-05-12	NaN	sinus congestion, cough, dyspnea, fever, vomiting, diarrhea, frequent muscle tightness, paresthesias, fatigue, difficulties with memory/attention/concentration, increased anxiety, depressed mood	multiple sclerosis, dyslipidemia, hypothyroidism
39	D39	54	2	39.16	2021-09-17	10:00:00	600	83.17	2020-05-01	2021-01-08	2021-02-04	2021-10-29	fever, chills, anosmia/ageusia, cough, dyspnea, chest pain, brain fog, anxiety	type 2 diabetes, asthma hypertension, colon polyp, diverticulosis
40	D40	31	1	NaN	2021-09-17	12:00:00	720	61.35	2020-10-21	NaN	NaN	NaN	fever, chills, mild cough, muscle aches, chest pain, dyspnea, lightheadedness, concentration/memory deficits, worsened depression	migraines
41	D41	84	1	22.94	2021-09-20	11:00:00	660	75.31	2021-01-02	2021-01-16	2021-02-06	NaN	weakness, lethargy, diarhhea, fever	Type 2 Diabetes, cancer
42	D42	64	2	23.67	2021-09-21	11:45:00	705	58.94	2021-03-17	2021-03-25	2021-04-15	NaN	dry cough, exertional SOB, fatigue, muscle aches, lightheadedness/dizziness, memory issues/word finding difficulties, persistent skin rash on right side of abdomen that has resolved	GERD, Tinnitus, ANA positive, benign positional vertigo, possible mold and asbestos exposure, significant smog exposure while living in LA, seasonal allergies
43	D43	22	2	26.39	2021-09-24	10:00:00	600	52.61	2020-11-09	2021-01-22	2021-02-12	2021-10-13	anosmia, ageusia, sore throat, fever, cough, dyspnea, fatigue	cryptogenic stroke March 2021 (right caudate artifact)
44	D44				2021-09-27	08:00:00	480
45	D45	51	1	28.02	2021-09-27	11:30:00	690	59.15	2021-08-04	2021-02-01	2021-03-01	NaN	fever, chills, fatigue, loss of taste/smell, myalgias, DOE/SOB, mental fog, intermittent chest pain, cough	factor V leiden with DVT on AC, sclerosing mesenteritis on chronic steroids, OSA (prev CPAP but recalled), HTN, on chronic immunosuppression
46	D46				2021-09-27	11:30:00	690
47	D47	63	2	39.14	2021-09-28	10:00:00	600	61.58	2020-03-01	2021-01-23	2021-02-20	NaN	SOB on exertion, cough with production	Anxiety, arthritis, asthma, attention deficit disorder, depression, GERD, hyperlipidemia, hypertension, hypothyroidism, malignant melanoma X 2, migraine, PTSD, Sjorgen's syndrome, ehler danlos syndrome, obstructive sleep apnea on CPAP
48	D48	43	2	39.83	2021-10-01	11:15:00	675	128.44	2021-12-17	2021-05-25	2021-06-15	NaN	fatigue, breathing problems, memory/concentration issues, anxiety, depression, dyspnea, left sided chest pain	seizures, GERD, anemia
49	D49	22	2	16.99	2021-10-01	11:45:00	705	205.03	2020-03-18	2021-07-17	NaN	NaN	nausea, dyspnea, increased HR, headache, fatigue, congestion/slight cough, chest pain on exertion, brain fog/trouble sleeping	childhood asthma, POTS, migraines
50	D50	21	2	20.12	2021-10-04	09:45:00	585	40.47	2021-03-31	2021-07-01	2021-07-22	NaN	sore throat, extreme fatigue. Nausea/vomiting, SOB, chest pain, minimal coughing, loss of appetite, body aches, loss of strength, brain fog	PCOS, post nasal drip, ADHD
51	D51	63	2	28.47	2021-10-04	12:15:00	735	78.56	2021-08-16	2021-03-25	2021-04-15	NaN	very tired/worsening fatigue, coughing, sweating, diarrhea, dyspnea	HTN, autosomal dominant PKD c/b ESRD s/p transplant
52	D52	48	2	48.78	2021-10-04	12:15:00	735	89.12	2021-02-19	2021-05-24	2021-06-28	NaN	SOB, cough, weakness, amb O2 87%, chest pain, chest congestion, significant fatigue	diabetes, morbid obesity, vitamin b12 deficiency
53	D53	35	2	41.85	2021-10-05	12:45:00	765	83.17	2020-04-06	2021-02-02	2021-02-20	NaN	extertional SOB and while lying flat, chest tightness, myalgia, generalized malaise, low-grade fever, chills, nausea, dry cough, post nasal drip, heart palpitations, caffeine sensitivity, voice changes	obesity, second hand smoke, allergies
54	D54	53	2	50.74	2021-10-08	10:00:00	600	NaN	2021-02-14	2021-06-22	2021-07-13	NaN	fever, chills, dry cough, myalgias, anosmia, diarrhea, chest pain, exertional dyspnea/limitation, hypersomnolence	HTN, DM2, dyslipidemia, asthma, OSA, GERD, chronic lumbar pain, anxiety, depression
55					2021-10-08	10:15AM
56					2021-10-08	12:30PM
57					2021-10-11	12:30PM
58					2021-10-12	8:30AM
59					2021-10-12	10:45AM
60					2021-10-15	10:45AM
61					2021-10-15	11:30AM
62					2021-10-18	11:15AM
63					2021-10-18	1:15PM
64					2021-10-22	11:15AM
65					2021-10-22	12PM
66					2021-10-22	12:15PM
80					2021-11-05	10:15AM
81					2021-11-05	11:15AM
82					2021-11-05	12:15PM
83					2021-11-08	9:15AM
84					2021-11-08	12:15PM
85					2021-11-09	11:45AM
86					2021-11-12	12:30PM
87					2021-11-12	11:45AM
88					2021-11-15	12:45PM
89					2021-11-19	9:45AM
90					2021-11-19	11:15AM
92					2021-11-22	11:30AM
93					2021-11-22	12:15PM
94					2021-11-23	11:45AM
95					2021-11-29	12:30PM
